# Supplementary material for: Surgical Outcomes of Thyroidectomy in Geriatric Patients Aged 80 Years and Older: A Single-Center Retrospective Cohort Study
Source: Medicina (Kaunas). 2024 Aug 23;60(9):1383. doi: 10.3390/medicina60091383 (PMC11433778; doi:10.3390/medicina60091383)
Supplement: Supplementary file 1 [file medicina-60-01383-s001.zip]

Archive with 1 entries (1 files):
- medicina-3140259-supplementary.pdf
